# Supplementary material for: Spurious early ecological association suggesting BCG vaccination effectiveness for COVID-19
Source: PLoS One. 2022 Sep 20;17(9):e0274900. doi: 10.1371/journal.pone.0274900 (PMC9488757; doi:10.1371/journal.pone.0274900)
Supplement: S1 File — (XLSX) [file pone.0274900.s001.xlsx]

## Sheet: Sheet1
location_name	income_level	miller_population	bcg_policy	vaccine_start	vaccine_end	miller_cases	miller_deaths	miller_cfr	hopkins_cases_3/21/20	hopkins_cases_4/21/20	hopkins_cases_5/21/20	hopkins_cases_6/21/20	hopkins_cases_7/21/20	hopkins_cases_8/21/20	hopkins_cases_9/21/20	hopkins_cases_10/21/20	hopkins_cases_11/21/20	hopkins_cases_12/21/20	hopkins_cases_1/21/21	hopkins_deaths_3/21/20	hopkins_deaths_4/21/20	hopkins_deaths_5/21/20	hopkins_deaths_6/21/20	hopkins_deaths_7/21/20	hopkins_deaths_8/21/20	hopkins_deaths_9/21/20	hopkins_deaths_10/21/20	hopkins_deaths_11/21/20	hopkins_deaths_12/21/20	hopkins_deaths_1/21/21	hopkins_cfr_3/21/20	hopkins_cfr_4/21/20	hopkins_cfr_5/21/20	hopkins_cfr_6/21/20	hopkins_cfr_7/21/20	hopkins_cfr_8/21/20	hopkins_cfr_9/21/20	hopkins_cfr_10/21/20	hopkins_cfr_11/21/20	hopkins_cfr_12/21/20	hopkins_cfr_1/21/21
Afghanistan	1	38928346	1			24	0	0	30	1093	8677	28837	35605	37885	39074	40510	44503	50013	54403	0	36	194	585	1188	1386	1446	1503	1678	2082	2363	0	0.0329369	0.022358	0.0202864	0.0333661	0.0365844	0.0370067	0.037102	0.0377053	0.0416292	0.0434351
Albania	3		1			76	2	0.0263158	76	609	969	1962	4290	8119	12535	17948	32196	53425	69916	2	26	31	44	117	240	364	462	685	1098	1296	0.0263158	0.0426929	0.0319917	0.0224261	0.0272727	0.0295603	0.0290387	0.025741	0.0212759	0.0205522	0.0185365
Algeria	3	41320000	1			95	12	0.126316	139	2811	7728	11771	24278	40667	50023	55081	73774	95659	104852	15	392	575	845	1100	1418	1679	1880	2255	2675	2853	0.107914	0.139452	0.0744048	0.0717866	0.0453085	0.0348686	0.0335646	0.0341316	0.0305663	0.0279639	0.0272098
Andorra	4		1			75	0	0	88	717	762	855	884	1045	1681	3811	6207	7602	9379	0	37	51	52	52	53	53	63	76	81	93	0	0.0516039	0.0669291	0.0608187	0.0588235	0.0507177	0.0315289	0.0165311	0.0122442	0.0106551	0.00991577
Angola	2	32866272	1	1979		2	0	0	2	24	58	183	779	2068	4117	8338	14413	16686	19177	0	2	3	9	30	94	154	255	336	390	448	0	0.0833333	0.0517241	0.0491803	0.0385109	0.0454545	0.0374059	0.0305829	0.0233123	0.0233729	0.0233613
Antigua and Barbuda	4	97929	1			1	0	0	1	23	25	26	76	94	96	122	139	153	192	0	3	3	3	3	3	3	3	4	5	6	0	0.130435	0.12	0.115385	0.0394737	0.0319149	0.03125	0.0245902	0.028777	0.0326797	0.03125
Argentina	3	45195774	1			158	3	0.0189873	158	3031	9931	42785	136118	329043	640147	1037325	1366182	1547138	1843077	4	147	416	1011	2490	6730	13482	27519	36902	41997	46355	0.0253165	0.0484988	0.041889	0.0236298	0.018293	0.0204533	0.0210608	0.0265288	0.027011	0.027145	0.0251509
Armenia	3	2963243	1			160	0	0	160	1401	5606	20268	35254	42477	47552	68530	124839	154065	165528	0	24	70	350	662	842	936	1121	1931	2656	3021	0	0.0171306	0.0124866	0.0172686	0.018778	0.0198225	0.0196837	0.0163578	0.0154679	0.0172395	0.0182507
Australia	4	24600000	2	1955	1985	1051	7	0.00666032	1071	6645	7095	7474	12894	24602	26942	27458	27821	28219	28755	7	67	101	102	128	485	854	905	907	908	909	0.00653595	0.0100828	0.0142354	0.0136473	0.0099271	0.0197138	0.0316977	0.0329594	0.0326013	0.0321769	0.0316119
Austria	4	8822000	2	1952	1990	2814	8	0.00284293	2814	14873	16404	17341	19827	24762	38658	69409	241962	340373	399798	8	491	633	690	710	730	767	925	2328	5435	7288	0.00284293	0.0330128	0.0385881	0.0397901	0.0358098	0.0294807	0.0198407	0.0133268	0.00962135	0.0159678	0.0182292
Azerbaijan	3		1			44	1	0.0227273	53	1480	3749	12729	28242	34921	39280	46593	89898	203593	228246	1	20	44	154	376	512	576	642	1107	2253	3053	0.0188679	0.0135135	0.0117365	0.0120984	0.0133135	0.0146617	0.014664	0.0137789	0.012314	0.0110662	0.0133759
Bahrain	4	1701575	1			306	1	0.00326797	305	1973	8174	21764	37316	48661	65752	78907	85591	90450	98878	1	7	12	63	129	181	224	308	338	350	366	0.00327869	0.0035479	0.00146807	0.00289469	0.00345696	0.00371961	0.00340674	0.00390333	0.00394901	0.00386954	0.00370153
Bangladesh	2	164689383	1	1979		24	2	0.0833333	25	3382	28511	112306	210510	290360	350621	393131	445281	502183	530271	2	110	408	1464	2709	3861	4979	5723	6350	7312	7966	0.08	0.0325251	0.0143103	0.0130358	0.0128687	0.0132973	0.0142005	0.0145575	0.0142607	0.0145604	0.0150225
Barbados	4	287375	1	may have stopped giving it, need to confirm		5	0	0	6	75	90	97	106	157	189	222	255	321	1156	0	5	7	7	7	7	7	7	7	7	9	0	0.0666667	0.0777778	0.0721649	0.0660377	0.044586	0.037037	0.0315315	0.027451	0.0218069	0.00778547
Belarus	3	9508000	1	1950		76	0	0	76	6723	33371	58505	66348	70111	75898	89642	122435	175416	232298	0	55	185	346	507	632	785	941	1089	1333	1619	0	0.00818087	0.00554374	0.00591402	0.00764153	0.00901428	0.0103428	0.0104973	0.00889452	0.00759908	0.0069695
Belgium	4	11400000	3	no data	1989	2815	67	0.0238011	2815	40956	56235	60550	64258	80894	103392	253386	556904	626911	686827	67	5998	9186	9696	9805	9985	9950	10539	15522	18697	20620	0.0238011	0.14645	0.16335	0.160132	0.152588	0.123433	0.0962357	0.0415927	0.0278719	0.029824	0.0300221
Benin	1	12123200	1			2	0	0	2	54	135	765	1602	2095	2294	2557	2916	3167	3582	0	1	3	13	31	39	40	41	43	44	48	0	0.0185185	0.0222222	0.0169935	0.0193508	0.0186158	0.0174368	0.0160344	0.0147462	0.0138933	0.0134003
Bhutan	2	771608	1	1979		2	0	0	2	6	21	68	92	154	261	332	379	479	850	0	0	0	0	0	0	0	0	0	0	1	0	0	0	0	0	0	0	0	0	0	0.00117647
Bolivia	2	11673021	1			19	0	0	19	598	5187	24388	62357	107435	130986	140228	143922	150385	196393	0	34	215	773	2273	4366	7654	8558	8904	9043	9818	0	0.0568562	0.0414498	0.0316959	0.0364514	0.0406385	0.0584337	0.0610292	0.0618668	0.0601323	0.0499916
Bosnia and Herzegovina	3	3507000	1	1950		89	0	0	93	1342	2350	3273	8787	17396	25521	36315	79309	106222	119206	1	51	140	169	264	526	770	1031	2246	3706	4536	0.0107527	0.038003	0.0595745	0.0516346	0.0300444	0.0302368	0.0301712	0.0283905	0.0283196	0.0348892	0.0380518
Brazil	3	209300000	1	1920		999	12	0.012012	1021	43079	310087	1083341	2159654	3532330	4558040	5298772	6052786	7263619	8697368	15	2741	20047	50591	81487	113358	137272	155403	168989	187291	214147	0.0146915	0.0636273	0.0646496	0.0466991	0.0377315	0.0320916	0.0301165	0.0293281	0.0279192	0.0257848	0.024622
Brunei	4		1			83	0	0	83	138	141	141	141	143	145	147	148	152	174	0	1	1	3	3	3	3	3	3	3	3	0	0.00724638	0.0070922	0.0212766	0.0212766	0.020979	0.0206897	0.0204082	0.0202703	0.0197368	0.0172414
Bulgaria	3	6948445	1			142	3	0.0211268	163	975	2331	3905	9254	15131	19014	33335	120697	192472	213864	3	45	120	199	313	539	765	1048	2820	6765	8741	0.0184049	0.0461538	0.0514801	0.0509603	0.0338232	0.0356222	0.0402335	0.0314384	0.0233643	0.035148	0.0408718
Burkina Faso	1		1			64	3	0.046875	64	600	812	903	1065	1297	1896	2406	2703	5301	9719	2	38	52	53	53	55	56	65	68	76	106	0.03125	0.0633333	0.0640394	0.0586932	0.0497653	0.0424056	0.0295359	0.0270158	0.0251572	0.0143369	0.0109065
Cambodia	2		1			51	0	0	53	122	123	129	197	273	275	286	306	363	456	0	0	0	0	0	0	0	0	0	0	0	0	0	0	0	0	0	0	0	0	0	0
Cameroon	2	26545863	1			27	0	0	27	1163	4288	11892	16522	18762	20598	21570	23528	25849	28010	0	43	156	303	382	408	416	425	435	448	455	0	0.0369733	0.0363806	0.0254793	0.0231207	0.0217461	0.0201961	0.0197033	0.0184886	0.0173314	0.0162442
Canada	4	37590000	2	1943	1965	1085	12	0.0110599	1277	39402	82742	103078	113473	126319	147583	209036	329191	519325	736441	19	2484	7046	8626	8954	9141	9300	9946	11527	14481	18706	0.0148786	0.0630425	0.0851563	0.0836842	0.0789086	0.0723644	0.0630154	0.0475803	0.0350161	0.0278843	0.0254005
Cape Verde	2	555987	1			3	0	0	3	68	356	890	2107	3412	5281	8033	10234	11600	13307	0	1	3	8	21	37	52	90	104	111	122	0	0.0147059	0.00842697	0.00898876	0.00996678	0.0108441	0.00984662	0.0112038	0.0101622	0.00956897	0.00916811
Central African Republic	1	4829767	1			3	0	0	3	14	436	2808	4561	4679	4786	4858	4911	4936	4974	0	0	0	23	55	61	62	62	63	63	63	0	0	0	0.00819088	0.0120588	0.013037	0.0129545	0.0127625	0.0128283	0.0127634	0.0126659
Chad	1	16425864	1			1	0	0	1	33	588	858	889	981	1153	1404	1633	1902	3065	0	0	58	74	75	76	81	96	101	102	114	0	0	0.0986395	0.0862471	0.0843645	0.077472	0.0702515	0.0683761	0.0618494	0.0536278	0.0371941
Chile	4	19116201	1	between 1947-1949		537	0	0	592	11700	66169	242355	334683	393769	447468	495637	539143	587993	685107	0	147	589	4479	8677	10723	12298	13719	15030	16197	17702	0	0.0125641	0.00890145	0.0184812	0.025926	0.0272317	0.0274835	0.0276795	0.0278776	0.0275462	0.0258383
China	3	1386000000	1	1949		81008	3255	0.0401812	81305	83853	84063	84572	85708	89616	90381	91044	92037	95150	98786	3259	4636	4638	4639	4648	4709	4737	4739	4742	4765	4803	0.0400836	0.0552872	0.0551729	0.0548527	0.0542306	0.0525464	0.0524115	0.0520518	0.0515228	0.0500788	0.0486202
Colombia	3	50882891	1	1960		158	0	0	196	4149	18330	68652	211038	522138	770435	981700	1240493	1518067	1972345	0	196	652	2237	7166	16568	24397	29464	35104	40680	50187	0	0.0472403	0.0355701	0.0325846	0.033956	0.0317311	0.0316665	0.0300132	0.0282984	0.0267972	0.0254453
Costa Rica	3	4906000	1			113	2	0.0176991	117	669	903	2213	11811	32134	65602	99425	129418	159893	188477	2	6	10	12	68	340	745	1236	1608	2037	2506	0.017094	0.00896861	0.0110742	0.0054225	0.00575734	0.0105807	0.0113564	0.0124315	0.0124249	0.0127398	0.0132961
Cote d'Ivoire	2	26378274	1			14	0	0	14	916	2301	7492	14531	17310	19327	20363	21126	21932	25751	0	13	29	54	93	112	120	121	129	133	142	0	0.0141921	0.0126032	0.00720769	0.00640011	0.00647025	0.00620893	0.00594215	0.00610622	0.0060642	0.00551435
Croatia	4	4105267	1	1948		168	0	0	206	1908	2237	2317	4422	7594	14992	28287	100410	195728	227326	1	48	97	107	123	169	253	393	1304	3257	4738	0.00485437	0.0251572	0.0433616	0.0461804	0.0278155	0.0222544	0.0168757	0.0138933	0.0129868	0.0166404	0.0208423
Cuba	3	11326616	1			21	1	0.047619	21	1137	1908	2312	2449	3582	5141	6368	7798	10242	19530	1	38	80	85	87	89	116	127	132	137	184	0.047619	0.0334213	0.0419287	0.0367647	0.0355247	0.0248465	0.0225637	0.0199435	0.0169274	0.0133763	0.0094214
Cyprus	4		1			75	0	0	84	784	923	986	1040	1406	1603	2966	8456	18004	29636	0	12	17	19	19	20	22	25	43	96	178	0	0.0153061	0.0184182	0.0192698	0.0182692	0.0142248	0.0137243	0.00842886	0.00508515	0.00533215	0.00600621
Czechia	4	10650000	2	1953	2010	925	0	0	995	7033	8754	10498	14324	21551	50764	208915	490750	627523	917359	0	201	306	336	360	411	522	1739	7095	10411	14973	0	0.0285796	0.0349554	0.0320061	0.0251326	0.019071	0.0102829	0.00832396	0.0144575	0.0165906	0.0163219
Democratic Republic of the Congo	1	89561403	1			23	1	0.0434783	23	350	1835	5826	8534	9802	10519	11066	12180	15669	21398	1	25	61	130	196	248	271	303	327	370	644	0.0434783	0.0714286	0.0332425	0.0223138	0.022967	0.025301	0.0257629	0.0273812	0.0268473	0.0236135	0.0300963
Denmark	4	5603000	2	1946	1986	1420	13	0.00915493	1420	7891	11380	12591	13506	16525	23774	37507	70152	138204	192947	13	370	561	600	611	621	640	690	781	1053	1910	0.00915493	0.0468889	0.049297	0.0476531	0.0452392	0.0375794	0.0269202	0.0183966	0.011133	0.00761917	0.00989909
Djibouti	2	988000	1			1	0	0	1	945	2047	4582	5027	5382	5404	5512	5661	5783	5916	0	2	10	45	56	60	61	61	61	61	61	0	0.0021164	0.0048852	0.00982104	0.0111398	0.0111483	0.0112879	0.0110668	0.0107755	0.0105482	0.010311
Dominican Republic	3		1			72	2	0.0277778	112	5044	13657	26677	54797	89867	108783	122398	137770	161052	199672	2	245	448	662	999	1533	2054	2206	2308	2385	2482	0.0178571	0.0485726	0.0328037	0.0248154	0.0182309	0.0170585	0.0188816	0.0180232	0.0167526	0.0148089	0.0124304
Ecuador	3	17643054	2			426	7	0.0164319	506	10398	35306	50640	76217	106481	126711	155625	184876	206329	236189	7	520	2939	4223	5366	6248	11095	12453	13139	13949	14526	0.013834	0.0500096	0.0832436	0.0833926	0.0704042	0.0586771	0.0875615	0.0800193	0.0710693	0.0676056	0.0615016
Egypt	2	102334404	1			285	8	0.0280702	294	3490	15003	55233	89078	97148	102141	105883	112676	126273	159715	10	264	696	2193	4399	5231	5787	6155	6535	7130	8801	0.0340136	0.0756447	0.0463907	0.0397045	0.0493837	0.0538457	0.056657	0.0581302	0.0579982	0.056465	0.0551044
El Salvador	2	6486205	1	1970		3	0	0	3	225	1640	4626	12582	24200	27798	32120	37250	43772	52388	0	7	33	98	352	646	812	933	1070	1257	1530	0	0.0311111	0.020122	0.0211846	0.0279765	0.0266942	0.0292107	0.0290473	0.0287248	0.028717	0.0292052
Equatorial Guinea	3	1402985	1			6	0	0	6	83	903	1664	3071	4926	5002	5074	5130	5231	5365	0	0	10	32	51	83	83	83	85	85	86	0	0	0.0110742	0.0192308	0.016607	0.0168494	0.0165934	0.0163579	0.0165692	0.0162493	0.0160298
Estonia	4	1326535	1	1945		306	0	0	306	1552	1800	1981	2022	2244	2941	4171	9375	22083	39212	0	43	64	69	69	63	64	71	87	181	354	0	0.0277062	0.0355556	0.0348309	0.0341246	0.0280749	0.0217613	0.0170223	0.00928	0.00819635	0.00902785
Eswatini	2	1160164	1			1	0	0	1	31	220	635	1894	4128	5282	5805	6205	7562	14017	0	1	2	5	24	81	104	116	119	141	441	0	0.0322581	0.00909091	0.00787402	0.0126716	0.0196221	0.0196895	0.0199828	0.0191781	0.0186459	0.0314618
Ethiopia	1	114963588	1	early 1980s		9	0	0	9	114	399	4532	11072	37665	69709	91118	105352	120348	132326	0	3	5	74	180	637	1108	1384	1636	1861	2057	0	0.0263158	0.0125313	0.0163283	0.0162572	0.0169123	0.0158946	0.0151891	0.0155289	0.0154635	0.0155449
Fiji	3	896445	1			2	0	0	1	18	18	18	27	28	32	33	35	46	55	0	0	0	0	0	1	2	2	2	2	2	0	0	0	0	0	0.0357143	0.0625	0.0606061	0.0571429	0.0434783	0.0363636
Finland	4	5540720	2	1941	2006	521	1	0.00191939	523	4014	6493	7143	7351	7871	9046	14071	21216	33414	41565	1	141	306	326	328	334	341	355	375	506	632	0.00191205	0.0351271	0.0471277	0.0456391	0.0446198	0.0424343	0.0376962	0.0252292	0.0176753	0.0151434	0.0152051
France	4	66990000	2	1950	2007	12612	450	0.0356803	14463	157068	183397	200490	216684	274344	499039	1002635	2179638	2535716	3046371	563	20769	28218	29644	30169	30509	31351	34080	48591	61019	72139	0.0389269	0.132229	0.153863	0.147858	0.13923	0.111207	0.0628227	0.0339904	0.0222932	0.0240638	0.0236803
Gabon	3	2225734	1			4	0	0	4	156	1567	4428	6433	8388	8704	8901	9131	9420	10120	1	1	12	34	46	53	54	54	59	64	66	0.25	0.00641026	0.00765795	0.00767841	0.00715063	0.00631855	0.00620404	0.00606673	0.0064615	0.00679406	0.00652174
Georgia	3		1			48	0	0	49	408	721	906	1049	1385	3695	21208	100684	209462	251071	0	4	12	14	16	17	20	172	927	2140	2998	0	0.00980392	0.0166436	0.0154525	0.0152526	0.0122744	0.00541272	0.00811015	0.00920702	0.0102167	0.0119408
Germany	4	82790000	2	1961	1998	21652	73	0.00337151	22213	148291	179021	191272	203717	233029	275560	397922	927990	1534218	2108895	84	5033	8203	8895	9099	9266	9390	9911	14061	27110	50876	0.00378157	0.03394	0.0458214	0.0465045	0.0446649	0.0397633	0.0340761	0.0249069	0.0151521	0.0176702	0.0241245
Ghana	2	31072940	1			19	0	0	19	1042	6269	14154	28989	43325	46062	47461	50717	53954	59480	1	9	31	85	153	261	297	312	323	333	361	0.0526316	0.00863724	0.00494497	0.00600537	0.00527786	0.00602424	0.00644783	0.00657382	0.00636867	0.00617192	0.00606927
Greece	4	10423054	1	no data	1990 the data stopped?	495	13	0.0262626	530	2401	2853	3266	4048	8138	15595	27334	90121	131597	150479	13	121	168	190	197	238	344	534	1527	4257	5570	0.0245283	0.0503957	0.0588854	0.0581751	0.048666	0.0292455	0.0220584	0.0195361	0.0169439	0.0323488	0.0370151
Guatemala	3	17915568	1			12	1	0.0833333	17	294	2512	13145	40229	66941	85681	102415	118417	132867	152395	1	7	48	531	1531	2532	3124	3567	4074	4688	5389	0.0588235	0.0238095	0.0191083	0.0403956	0.0380571	0.0378244	0.0364608	0.0348289	0.0344038	0.0352834	0.0353621
Guinea	1	13132795	1			1	0	0	2	688	3067	4988	6652	8932	10344	11599	12798	13578	14236	0	6	18	27	41	53	65	70	75	80	81	0	0.00872093	0.00586893	0.00541299	0.00616356	0.00593372	0.00628384	0.006035	0.00586029	0.00589188	0.0056898
Guyana	3	786552	1			4	1	0.25	7	66	127	184	339	881	2402	3850	5093	6171	7067	1	7	10	12	19	30	65	116	143	159	170	0.142857	0.106061	0.0787402	0.0652174	0.0560472	0.0340522	0.0270608	0.0301299	0.0280778	0.0257657	0.0240555
Haiti	1	11402528	1	No data		2	0	0	2	47	596	4980	7063	7997	8600	8976	9211	9674	10963	0	3	22	87	146	196	221	231	232	234	240	0	0.0638298	0.0369128	0.0174699	0.0206711	0.0245092	0.0256977	0.0257353	0.0251873	0.0241885	0.0218918
Honduras	2	9904607	1			24	0	0	24	494	3204	12769	35345	53381	72075	91078	104435	117190	138044	0	46	156	363	988	1632	2204	2596	2857	3034	3422	0	0.0931174	0.0486891	0.0284282	0.027953	0.0305727	0.0305793	0.028503	0.0273567	0.0258896	0.0247892
Hong Kong	4	7496981	1			273	4	0.014652	273	1029	1055	1131	1958	4631	5038	5269	5560	8237	9928	4	4	4	5	14	75	103	105	108	131	168	0.014652	0.00388727	0.00379147	0.00442087	0.00715015	0.0161952	0.0204446	0.0199279	0.0194245	0.0159038	0.0169218
Hungary	4	9773000	1	1953		103	4	0.038835	103	2098	3641	4094	4347	5098	18866	50180	170298	305130	355662	4	213	473	570	596	611	686	1259	3689	8282	11713	0.038835	0.101525	0.129909	0.139228	0.137106	0.119851	0.0363617	0.0250897	0.021662	0.0271425	0.032933
Iceland	4	341243	--			409	0	0	473	1778	1803	1815	1839	2050	2377	4230	5269	5656	5981	1	10	10	10	10	10	10	11	26	28	29	0.00211416	0.0056243	0.00554631	0.00550964	0.00543774	0.00487805	0.00420698	0.00260047	0.00493452	0.0049505	0.00484869
India	2	1380004385	1	1951-1959		283	4	0.0141343	330	20080	118226	425282	1193078	2975701	5562663	7706946	9095806	10075116	10625428	4	645	3584	13699	28732	55794	88935	116616	133227	146111	153032	0.0121212	0.0321215	0.0303148	0.0322116	0.0240822	0.0187499	0.0159878	0.0151313	0.0146471	0.0145022	0.0144024
Indonesia	2	273523615	1	1956		450	38	0.0844444	450	7135	20162	45891	89869	149408	248852	373109	493308	671778	951651	38	616	1278	2465	4320	6500	9677	12857	15774	20085	27203	0.0844444	0.086335	0.0633866	0.0537142	0.04807	0.043505	0.0388866	0.0344591	0.031976	0.0298983	0.0285851
Iran	3	81160000	1	1984		20610	1556	0.0754973	20610	84802	129341	204952	278827	354764	425481	545286	841308	1164535	1354520	1556	5297	7249	9623	14634	20376	24478	31346	44327	53816	57150	0.0754973	0.0624631	0.0560456	0.0469525	0.0524842	0.0574354	0.0575302	0.0574854	0.0526882	0.0462124	0.0421921
Iraq	3	40222493	1			208	17	0.0817308	214	1602	3877	30868	97159	197085	322856	438265	533555	585345	611407	17	83	140	1100	3950	6283	8625	10418	11925	12710	12977	0.0794393	0.0518102	0.0361104	0.0356356	0.040655	0.0318796	0.0267147	0.023771	0.0223501	0.0217137	0.0212248
Ireland	4	4937786	1	1955		683	3	0.00439239	785	16040	24391	25379	25802	27755	33121	53422	70143	80267	181922	3	730	1583	1715	1753	1776	1792	1868	2022	2158	2818	0.00382166	0.0455112	0.064901	0.0675756	0.0679405	0.0639885	0.0541046	0.0349669	0.0288268	0.0268853	0.0154902
Israel	4	8655535	2	1955	1982	883	1	0.0011325	843	14394	16624	20849	54440	101329	192117	307569	328551	378259	582869	1	189	281	308	457	819	1334	2323	2796	3111	4245	0.00118624	0.0131305	0.0169033	0.0147729	0.00839456	0.00808258	0.00694369	0.00755278	0.00851009	0.00822452	0.00728294
Italy	4	60480000	3	1970	2001	47021	4032	0.0857489	53578	183957	228006	238499	244752	257065	299506	449648	1380531	1964054	2428221	4825	24648	32486	34634	35073	35427	35724	36832	49261	69214	84202	0.0900556	0.133988	0.142479	0.145217	0.1433	0.137813	0.119276	0.081913	0.0356826	0.0352404	0.0346764
Jamaica	3	2961167	1			19	1	0.0526316	16	223	534	659	810	1346	5143	8445	10240	12289	14550	1	6	9	10	10	16	70	174	237	286	331	0.0625	0.0269058	0.0168539	0.0151745	0.0123457	0.0118871	0.0136107	0.0206039	0.0231445	0.0232728	0.0227491
Japan	4	126800000	1	1947		1007	35	0.0347567	1059	11641	16362	17780	26463	60949	79462	94515	130871	201074	352129	36	303	826	955	988	1175	1518	1686	1932	2833	4872	0.0339943	0.0260287	0.0504828	0.053712	0.0373351	0.0192784	0.0191035	0.0178384	0.0147626	0.0140893	0.0138358
Jordan	3	9702000	1			85	0	0	85	428	684	1033	1113	1532	5045	43620	178161	277448	318181	0	7	9	9	11	11	32	443	2172	3604	4198	0	0.0163551	0.0131579	0.00871249	0.0098832	0.00718016	0.00634291	0.0101559	0.0121912	0.0129898	0.0131937
Kazakhstan	3		1			53	0	0	53	1995	7234	17732	75153	125335	138455	145966	166468	192579	221053	0	19	35	120	585	1658	2015	2184	2370	2626	2952	0	0.00952381	0.00483826	0.00676743	0.00778412	0.0132285	0.0145535	0.0149624	0.014237	0.013636	0.0133543
Kenya	2	53771296	1			7	0	0	7	296	1109	4738	14168	31763	37079	46144	76404	94614	99630	0	14	50	123	250	532	650	858	1366	1644	1739	0	0.0472973	0.0450857	0.0259603	0.0176454	0.016749	0.0175301	0.018594	0.0178786	0.0173759	0.0174546
Kosovo	3	1810366	1			21	0	0	24	598	1003	2073	6045	12168	15142	17263	33588	49169	57028	0	15	29	35	144	448	615	657	904	1262	1433	0	0.0250836	0.0289133	0.0168837	0.0238213	0.0368179	0.0406155	0.0380583	0.0269144	0.0256666	0.025128
Kuwait	4	4270571	1			159	0	0	176	2080	18609	39650	60434	79269	99964	118531	139734	148209	159834	0	11	129	326	412	511	585	721	863	922	951	0	0.00528846	0.00693213	0.00822194	0.00681735	0.0064464	0.00585211	0.0060828	0.00617602	0.00622094	0.00594992
Kyrgyzstan	2	6524195	1	1945		6	0	0	14	590	1313	3356	28251	42703	45471	53459	69149	79254	83585	0	7	14	40	1079	1055	1063	1118	1227	1331	1394	0	0.0118644	0.0106626	0.011919	0.0381933	0.0247055	0.0233775	0.0209132	0.0177443	0.0167941	0.0166776
Latvia	4	1920000	1	1940		124	0	0	124	748	1025	1111	1193	1330	1526	3797	12744	31335	58710	0	9	22	30	31	33	36	47	153	443	1057	0	0.0120321	0.0214634	0.0270027	0.0259849	0.024812	0.0235911	0.0123782	0.0120056	0.0141375	0.0180037
Lebanon	3	6825445	3			187	4	0.0213904	187	677	1024	1587	2980	11580	29987	65577	115283	159286	269241	4	21	26	32	41	116	307	536	894	1294	2151	0.0213904	0.0310192	0.0253906	0.0201638	0.0137584	0.0100173	0.0102378	0.0081736	0.00775483	0.00812375	0.00798912
Liberia	1	5057681	1			3	0	0	3	101	240	626	1108	1285	1336	1385	1551	1779	1901	0	8	23	34	70	82	82	82	82	83	84	0	0.0792079	0.0958333	0.0543131	0.0631769	0.0638132	0.0613772	0.0592058	0.0528691	0.0466554	0.0441873
Liechtenstein	4	38128	1			28	0	0	37	81	82	82	86	99	114	252	1109	1784	2415	0	1	1	1	1	1	1	1	8	27	51	0	0.0123457	0.0121951	0.0121951	0.0116279	0.010101	0.00877193	0.00396825	0.00721371	0.0151345	0.021118
Lithuania	4	2794000	1	1945		69	1	0.0144928	69	1226	1592	1793	1944	2558	3809	8234	44699	115047	173889	0	26	46	60	63	66	71	108	412	1339	2561	0	0.0212072	0.0288945	0.0334635	0.0324074	0.0258014	0.0186401	0.0131163	0.00921721	0.0116387	0.0147278
Luxembourg	4	625978	2			670	8	0.0119403	670	3618	3980	4120	5725	7704	7916	11671	29762	44582	49319	8	78	109	110	111	124	124	138	260	450	562	0.0119403	0.0215589	0.0273869	0.026699	0.0193886	0.0160955	0.0156645	0.0118242	0.00873597	0.0100938	0.0113952
Macao	4	649335	1			17	0	0	18	45	45	45	46	46	46	46	46	46	47	0	0	0	0	0	0	0	0	0	0	0	0	0	0	0	0	0	0	0	0	0	0
Madagascar	1	27691018	1			3	0	0	3	121	405	1596	7548	14218	16073	16810	17310	17633	18301	0	0	2	14	65	178	225	238	250	260	273	0	0	0.00493827	0.00877193	0.00861155	0.0125193	0.0139986	0.0141582	0.0144425	0.0147451	0.0149172
Malaysia	3	31620000	1	1961	no data	1183	8	0.00676247	1183	5482	7059	8572	8815	9249	10276	22957	53679	95327	172549	4	92	114	121	123	125	130	199	332	438	642	0.00338123	0.0167822	0.0161496	0.0141157	0.0139535	0.013515	0.0126508	0.00866838	0.00618491	0.00459471	0.00372068
Maldives	3	540544	1			13	0	0	13	83	1216	2203	3044	6564	9770	11316	12578	13501	14765	0	0	4	8	15	26	34	37	45	48	50	0	0	0.00328947	0.00363141	0.00492773	0.003961	0.00348004	0.00326971	0.00357768	0.00355529	0.00338639
Malta	4	493559	1			73	0	0	73	443	599	665	677	1546	2776	5026	8822	11802	16280	0	3	6	9	9	10	23	46	111	194	245	0	0.00677201	0.0100167	0.0135338	0.0132939	0.00646831	0.0082853	0.00915241	0.0125822	0.0164379	0.0150491
Mauritania	2	4649658	1			2	0	0	2	7	173	2984	5985	6885	7384	7638	8096	12567	16266	0	1	5	111	155	158	161	163	169	286	410	0	0.142857	0.0289017	0.0371984	0.0258981	0.0229484	0.0218039	0.0213407	0.0208745	0.022758	0.025206
Mauritius	3	4649658	1			14	1	0.0714286	14	328	332	337	343	346	366	419	494	524	556	1	9	10	10	10	10	10	10	10	10	10	0.0714286	0.027439	0.0301205	0.0296736	0.0291545	0.0289017	0.0273224	0.0238663	0.0202429	0.019084	0.0179856
Mexico	3	128932753	1	1951		203	2	0.00985222	251	9501	59567	180545	356255	549734	700580	867559	1032688	1325915	1711283	2	857	6510	21825	40400	59610	73697	87415	101373	118598	146174	0.00796813	0.090201	0.109289	0.120884	0.113402	0.108434	0.105194	0.10076	0.0981642	0.0894462	0.0854178
Moldova	2		1			66	1	0.0151515	80	2614	6704	14200	21442	32484	46796	68791	96689	135910	154788	1	72	233	473	707	929	1211	1630	2130	2777	3315	0.0125	0.027544	0.0347554	0.0333099	0.0329727	0.0285987	0.0258783	0.023695	0.0220294	0.0204326	0.0214164
Monaco	4	39242	1			11	0	0	11	94	97	100	111	154	195	273	581	742	1287	0	3	4	4	4	4	1	2	3	3	9	0	0.0319149	0.0412371	0.04	0.036036	0.025974	0.00512821	0.00732601	0.00516351	0.00404313	0.00699301
Mongolia	2	3278290	1	1948		10	0	0	10	34	140	213	287	298	313	328	608	1006	1592	0	0	0	0	0	0	0	0	0	0	2	0	0	0	0	0	0	0	0	0	0	0.00125628
Montenegro	3	628066	1			14	0	0	14	313	324	362	2381	4277	8842	16069	30653	44284	56998	0	5	9	9	35	82	138	250	434	630	762	0	0.0159744	0.0277778	0.0248619	0.0146997	0.0191723	0.0156073	0.0155579	0.0141585	0.0142264	0.0133689
Morocco	2	35740000	1			86	3	0.0348837	96	3209	7211	9977	17742	49247	103119	182580	320962	418002	463706	3	145	196	214	280	817	1855	3079	5256	7000	8076	0.03125	0.0451854	0.0271807	0.0214493	0.0157818	0.0165898	0.0179889	0.0168638	0.0163758	0.0167463	0.0174162
Namibia	3	2540905	1			3	0	0	3	16	18	55	1366	5227	10526	12406	13811	19299	31515	0	0	0	0	7	42	113	133	145	180	310	0	0	0	0	0.00512445	0.0080352	0.0107353	0.0107206	0.0104989	0.00932691	0.00983659
Nepal	1	29136808	1	No data		1	0	0	1	43	457	9026	17994	30483	65276	144872	218639	254514	268646	0	0	3	23	40	137	427	791	1305	1795	1979	0	0	0.00656455	0.00254819	0.00222296	0.00449431	0.00654145	0.00545999	0.00596874	0.00705266	0.00736657
Netherlands	4	17180000	3	no data	1979	3640	137	0.0376374	3640	34317	44900	49801	52307	67456	100491	259207	486820	711540	945948	137	3929	5794	6109	6155	6219	6327	6934	8946	10606	13439	0.0376374	0.114491	0.129042	0.122668	0.117671	0.0921934	0.0629609	0.0267508	0.0183764	0.0149057	0.0142069
New Zealand	4	4794000	2	1948	1963	52	0	0	52	1445	1504	1513	1555	1671	1815	1914	2028	2121	2276	0	13	21	22	22	22	25	25	25	25	25	0	0.00899654	0.0139628	0.0145406	0.0141479	0.0131658	0.0137741	0.0130617	0.0123274	0.0117869	0.0109842
Nicaragua	2	6624554	1			1	0	0	2	10	279	1823	3439	4311	4961	5434	5725	5938	6204	0	2	17	64	108	133	147	155	159	163	168	0	0.2	0.0609319	0.035107	0.0314045	0.0308513	0.0296311	0.0285241	0.0277729	0.0274503	0.0270793
Niger	1	206139589	1			1	0	0	1	657	924	1036	1113	1172	1189	1214	1351	2724	4267	0	20	60	67	69	69	69	69	70	87	147	0	0.0304414	0.0649351	0.0646718	0.0619946	0.0588737	0.058032	0.0568369	0.0518135	0.0319383	0.0344504
Nigeria	2	206139589	1	1991		22	0	0	22	665	7016	20244	37801	51304	57437	61667	66228	78790	116655	0	22	211	518	805	996	1100	1125	1166	1227	1485	0	0.0330827	0.0300741	0.0255878	0.0212957	0.0194137	0.0191514	0.0182431	0.0176058	0.015573	0.0127298
North Macedonia	3	2077000	1			85	0	0	85	1231	1898	5106	9412	13308	16780	24836	53631	78434	89817	0	55	111	238	432	557	700	862	1487	2314	2754	0	0.0446791	0.0584826	0.0466118	0.0458989	0.0418545	0.0417163	0.0347077	0.0277265	0.0295025	0.0306623
Norway	4	5368000	2	1947	2009	2017	7	0.0034705	2118	7191	8309	8745	9053	10275	13005	16964	32352	44336	60259	7	182	235	244	255	264	267	279	306	405	544	0.003305	0.0253094	0.0282826	0.0279017	0.0281675	0.0256934	0.0205306	0.0164466	0.00945846	0.00913479	0.0090277
Oman	4		1			52	0	0	52	1508	6370	29471	69887	83769	94051	111484	121360	127931	132486	0	8	31	131	337	609	853	1137	1365	1489	1517	0	0.00530504	0.00486656	0.00444505	0.00482207	0.00726999	0.00906955	0.0101988	0.0112475	0.0116391	0.0114503
Pakistan	2	220892340	1	1942		666	3	0.0045045	776	10076	50694	181088	267428	291588	306886	325480	374173	460672	528891	5	212	1067	3590	5677	6219	6424	6702	7662	9474	11204	0.0064433	0.0210401	0.0210479	0.0198246	0.0212281	0.021328	0.0209329	0.0205911	0.0204772	0.0205656	0.0211839
Palestine			1			48	0	0	48	329	423	833	9228	18313	36151	48628	70254	123945	154063	0	2	2	3	64	122	265	427	620	1169	1757	0	0.00607903	0.00472813	0.00360144	0.00693541	0.00666193	0.00733036	0.00878095	0.00882512	0.0094316	0.0114044
Panama	4	4314767	1	1949		200	1	0.005	200	4658	10116	26030	55153	84392	106810	126435	153577	214038	305752	1	136	291	501	1159	1859	2272	2597	2946	3597	4944	0.005	0.0291971	0.0287663	0.019247	0.0210143	0.0220282	0.0212714	0.0205402	0.0191826	0.0168054	0.01617
Papua New Guinea	2	8947024	1			1	0	0	1	7	8	8	27	361	517	581	604	761	835	0	0	0	0	1	4	7	7	7	9	9	0	0	0	0	0.037037	0.0110803	0.0135397	0.0120482	0.0115894	0.0118265	0.0107784
Paraguay	3	7132538	1			18	0	0	18	208	836	1379	3817	12536	34260	56819	75857	100612	125518	1	8	11	13	35	182	676	1250	1652	2103	2570	0.0555556	0.0384615	0.0131579	0.00942712	0.0091695	0.0145182	0.0197315	0.0219997	0.0217778	0.0209021	0.0204752
Peru	3	32971854	1			263	4	0.0152091	318	17837	108769	254936	362087	567059	768895	874118	948081	997517	1073214	5	484	3148	8045	13579	27034	31369	33875	35549	37103	39044	0.0157233	0.0271346	0.0289421	0.0315569	0.037502	0.0476741	0.0407975	0.0387533	0.0374957	0.0371954	0.0363804
Philippines	2	109581078	1	1951		307	19	0.0618893	307	6599	13434	30052	70764	182365	290190	362243	416852	461505	507717	19	437	846	1169	1837	2940	4999	6747	8080	8957	10116	0.0618893	0.0662222	0.0629745	0.0388992	0.0259595	0.0161215	0.0172266	0.0186256	0.0193834	0.0194082	0.0199245
Poland	4	37846611	1	1955		452	5	0.0110619	536	9856	20143	31931	40782	60281	79988	202579	843475	1207333	1457755	5	401	972	1356	1636	1938	2298	3851	13288	25474	34561	0.00932836	0.0406859	0.048255	0.0424666	0.0401157	0.0321494	0.0287293	0.0190099	0.0157539	0.0210994	0.0237084
Portugal	4	1029000	1	1965		1280	12	0.009375	1280	21379	29912	39133	48898	55211	69200	106271	255970	376220	595149	12	762	1277	1530	1697	1792	1920	2229	3824	6191	9686	0.009375	0.0356425	0.0426919	0.0390974	0.0347049	0.0324573	0.0277457	0.0209747	0.0149393	0.0164558	0.0162749
Qatar	4	2881053	1			470	0	0	481	6533	38651	87369	107430	116481	123604	130210	137062	142159	148258	0	9	17	98	160	193	211	225	235	243	248	0	0.00137762	0.000439833	0.00112168	0.00148934	0.00165692	0.00170706	0.00172798	0.00171455	0.00170935	0.00167276
Republic of the Congo	1	89561403	1			3	0	0	3	165	469	883	2851	3850	5002	5156	5632	6200	7794	0	6	16	27	50	77	89	92	93	100	117	0	0.0363636	0.0341151	0.0305776	0.0175377	0.02	0.0177929	0.0178433	0.0165128	0.016129	0.0150115
Romania	3	19237691	1	1928		367	0	0	367	9242	17585	24045	39133	76355	113589	191102	412808	593783	703776	0	498	1156	1512	2074	3196	4458	6065	9916	14481	17554	0	0.0538844	0.0657378	0.0628821	0.0529987	0.0418571	0.0392468	0.031737	0.0240209	0.0243877	0.0249426
Russia	3	145934462	1	1945		253	0	0	306	52763	317554	583879	782040	944671	1105048	1438219	2047563	2850042	3616680	1	456	3099	8101	12561	16148	19420	24786	35442	50723	66810	0.00326797	0.00864242	0.00975897	0.0138745	0.0160618	0.0170938	0.0175739	0.0172338	0.0173094	0.0177973	0.0184727
Rwanda	1	12952218	1	1956		17	0	0	17	150	320	728	1655	2780	4722	5012	5620	7402	12170	0	0	0	2	5	11	27	34	46	65	162	0	0	0	0.00274725	0.00302115	0.00395683	0.00571792	0.00678372	0.00818505	0.00878141	0.0133114
Saint Lucia	3	183627	1			2	0	0	2	15	18	19	23	26	27	38	204	287	718	0	0	0	0	0	0	0	0	2	5	9	0	0	0	0	0	0	0	0	0.00980392	0.0174216	0.0125348
Saint Vincent and the Grenadines	3	110940	1			1	0	0	1	12	18	29	50	58	64	68	84	104	690	0	0	0	0	0	0	0	0	0	0	2	0	0	0	0	0	0	0	0	0	0	0.00289855
San Marino	4	33931	1			151	14	0.0927152	144	476	658	696	699	704	723	774	1395	2135	2833	20	40	41	42	42	42	42	42	43	55	65	0.138889	0.0840336	0.06231	0.0603448	0.0600858	0.0596591	0.0580913	0.0542636	0.0308244	0.0257611	0.0229439
Saudi Arabia	4	34813871	1	1968		392	0	0	392	11631	65077	157612	255825	305186	330246	343373	355034	361178	365775	0	109	351	1267	2557	3580	4512	5235	5761	6131	6342	0	0.00937151	0.00539361	0.00803873	0.00999511	0.0117306	0.0136625	0.0152458	0.0162266	0.016975	0.0173385
Senegal	2		1			47	0	0	47	412	2812	5888	8985	12689	14738	15484	15865	17879	23909	0	5	33	84	174	262	302	321	330	371	552	0	0.0121359	0.0117354	0.0142663	0.0193656	0.0206478	0.0204912	0.0207311	0.0208005	0.0207506	0.0230875
Serbia	3	8737371	1			149	1	0.00671141	171	6890	10919	12894	21605	30378	32938	37120	116125	303747	379093	1	130	237	261	491	692	743	780	1168	2733	3830	0.00584795	0.0188679	0.0217053	0.020242	0.0227262	0.0227796	0.0225575	0.0210129	0.0100581	0.00899762	0.0101031
Seychelles	4	98347	1			7	0	0	7	11	11	11	108	132	143	151	163	205	762	0	0	0	0	0	0	0	0	0	0	2	0	0	0	0	0	0	0	0	0	0	0.00262467
Singapore	4	5850342	1	1950s		432	2	0.00462963	432	9125	29812	42095	48434	56216	57606	57933	58148	58432	59235	2	11	23	26	27	27	27	28	28	29	29	0.00462963	0.00120548	0.000771501	0.000617651	0.00055746	0.00048029	0.000468701	0.000483317	0.00048153	0.000496303	0.000489575
Slovakia	4	5459642	2	1953	2001	137	0	0	178	1199	1502	1587	2021	3225	6756	33602	95257	152555	231242	1	14	28	28	28	33	39	98	644	1618	3801	0.00561798	0.0116764	0.0186418	0.0176434	0.0138545	0.0102326	0.00577265	0.00291649	0.00676066	0.010606	0.0164373
Slovenia	4	2078938	2	1947	2005	341	1	0.00293255	383	1344	1468	1520	1977	2574	4470	15982	64284	106294	154306	1	77	106	109	114	130	142	200	1026	2379	3284	0.00261097	0.0572917	0.0722071	0.0717105	0.0576631	0.0505051	0.0317673	0.0125141	0.0159604	0.0223813	0.0212824
Somalia	1	15893222	1			1	0	0	1	286	1594	2779	3135	3265	3465	3890	4382	4662	4744	0	8	61	90	93	93	98	101	108	124	130	0	0.027972	0.0382685	0.0323858	0.0296651	0.0284839	0.0282828	0.025964	0.0246463	0.026598	0.027403
South Africa	3	59308690	1	1973		240	0	0	240	3465	19137	97302	381798	603338	661936	708359	765409	930711	1380807	0	58	369	1930	5368	12843	15992	18741	20845	24907	39501	0	0.0167388	0.019282	0.0198352	0.0140598	0.0212866	0.0241594	0.0264569	0.0272338	0.0267613	0.0286072
South Korea	4	51470000	1	1970		8799	102	0.0115922	8799	10683	11142	12438	13879	17002	23106	25543	30733	51460	74262	102	237	264	280	297	309	388	453	505	722	1328	0.0115922	0.0221848	0.0236941	0.0225117	0.0213992	0.0181743	0.0167922	0.0177348	0.0164318	0.0140303	0.0178826
Spain	4	46660000	2	1965	1981	25374	1378	0.0543076	25374	204178	233037	246272	266194	386054	671468	1005295	1556730	1819249	2456675	1375	21282	27940	28323	28424	28838	30663	34366	42619	49260	55041	0.0541893	0.104233	0.119895	0.115007	0.106779	0.0746994	0.0456656	0.034185	0.0273773	0.0270771	0.0224047
Sri Lanka	3		1			72	0	0	77	310	1055	1950	2730	2941	3299	5978	19771	37631	56076	0	7	9	11	11	11	13	13	83	181	276	0	0.0225806	0.00853081	0.00564103	0.0040293	0.00374022	0.00394059	0.00217464	0.00419807	0.00480986	0.00492189
Sudan	2	43849260	1	1976		2	1	0.5	2	107	3138	8580	10992	12682	13576	13728	16052	23316	28522	1	12	121	521	693	812	836	836	1193	1450	1603	0.5	0.11215	0.0385596	0.0607226	0.0630459	0.0640278	0.0615793	0.0608974	0.074321	0.0621891	0.0562022
Suriname	3	586632	1			4	0	0	4	10	11	314	1131	3460	4740	5150	5295	5583	7880	0	1	1	8	21	56	97	109	116	118	146	0	0.1	0.0909091	0.0254777	0.0185676	0.016185	0.0204641	0.021165	0.0219075	0.0211356	0.0185279
Sweden	4	10120000	2	1940	1975	1746	20	0.0114548	1868	15831	33236	58918	74902	82954	88237	107355	208295	367120	542952	49	1765	3871	5053	5646	5810	5865	5929	6406	7993	10921	0.0262313	0.11149	0.11647	0.0857633	0.0753785	0.0700388	0.0664687	0.055228	0.0307545	0.0217722	0.0201141
Switzerland	4	8570000	2	1960's	1987	6113	56	0.0091608	6575	28063	30694	31292	33742	39332	50378	91763	290601	413991	507123	75	1478	1898	1956	1972	2000	2050	2039	4031	6781	8971	0.0114068	0.0526672	0.0618362	0.062508	0.0584435	0.0508492	0.0406924	0.0222203	0.0138713	0.0163796	0.01769
Taiwan	4	23816775	1	1951		153	2	0.0130719	153	425	440	446	451	487	509	544	611	766	881	2	6	7	7	7	7	7	7	7	7	7	0.0130719	0.0141176	0.0159091	0.0156951	0.0155211	0.0143737	0.0137525	0.0128676	0.0114566	0.00913838	0.00794552
Tanzania	1	59734218	1	1975		6	0	0	6	254	509	509	509	509	509	509	509	509	509	0	10	21	21	21	21	21	21	21	21	21	0	0.0393701	0.0412574	0.0412574	0.0412574	0.0412574	0.0412574	0.0412574	0.0412574	0.0412574	0.0412574
Thailand	3	69799978	1	1977		411	1	0.00243309	411	2811	3037	3148	3255	3390	3511	3719	3922	5716	12795	1	48	56	58	58	58	59	59	60	60	71	0.00243309	0.0170758	0.0184392	0.0184244	0.0178187	0.0171091	0.0168043	0.0158645	0.0152983	0.0104969	0.00554904
The Bahamas	4	393244	1			4	0	0	4	65	97	104	194	1703	3418	6051	7395	7765	8088	0	9	11	11	11	27	75	127	163	164	175	0	0.138462	0.113402	0.105769	0.056701	0.0158544	0.0219427	0.0209883	0.0220419	0.0211204	0.021637
The Gambia	1	2416668	1	1979		1	0	0	1	10	24	37	112	2437	3526	3657	3726	3786	3950	0	1	1	2	4	84	108	118	123	123	128	0	0.1	0.0416667	0.0540541	0.0357143	0.0344686	0.0306296	0.0322669	0.0330113	0.0324881	0.0324051
Togo	1	8278724	1			9	0	0	16	86	354	569	790	1239	1669	2120	2829	3436	4505	0	6	12	13	15	27	41	51	64	66	74	0	0.0697674	0.0338983	0.0228471	0.0189873	0.0217918	0.0245656	0.0240566	0.0226228	0.0192084	0.0164262
Trinidad and Tobago	4	1399488	1			9	0	0	49	115	116	123	139	864	3945	5392	6324	7012	7450	0	8	8	8	8	12	65	101	115	125	133	0	0.0695652	0.0689655	0.0650407	0.057554	0.0138889	0.0164766	0.0187315	0.0181847	0.0178266	0.0178523
Tunisia	2		1			60	1	0.0166667	60	884	1046	1157	1389	2607	11260	45892	87471	121718	190884	1	38	47	50	50	64	164	740	2752	4199	5989	0.0166667	0.0429864	0.0449331	0.0432152	0.0359971	0.0245493	0.0145648	0.0161248	0.0314619	0.0344978	0.0313751
Turkey	3	84339067	1	1952		670	9	0.0134328	670	95591	153548	187685	221500	255723	304610	353426	440805	2043704	2412505	9	2259	4249	4950	5526	6080	7574	9513	12219	18351	24640	0.0134328	0.0236319	0.0276721	0.026374	0.0249481	0.0237757	0.0248646	0.0269165	0.0277197	0.00897928	0.0102135
Ukraine	2	42220000	1	1945		41	3	0.0731707	47	6125	19706	37361	61454	102948	182900	324942	629850	998678	1216780	3	161	579	1012	1537	2248	3652	6093	11149	17293	22521	0.0638298	0.0262857	0.0293819	0.0270871	0.0250106	0.0218363	0.0199672	0.018751	0.017701	0.0173159	0.0185087
United Arab Emirates	3	9890402	1			140	2	0.0142857	153	7755	26898	44925	57498	66193	85595	119132	157785	194652	267258	2	46	237	302	341	370	405	472	548	639	766	0.0130719	0.00593166	0.00881106	0.00672231	0.00593064	0.00558971	0.00473158	0.00396199	0.00347308	0.00328278	0.00286614
United Kingdom	4	66440000	2	1953	2005	4000	178	0.0445	9006	136035	242133	279264	297389	325263	401122	792194	1497135	2079678	3553773	253	20314	35149	39963	41115	41491	41877	44248	54721	67718	94765	0.0280924	0.149329	0.145164	0.143101	0.138253	0.127561	0.1044	0.055855	0.0365505	0.0325618	0.026666
United States	4	327200000	3			19909	276	0.0138631	26025	825429	1587593	2280946	3903780	5621596	6860061	8353581	12201487	18123641	24656646	466	47318	98055	122912	143207	175736	200282	222911	256302	319664	410387	0.0179059	0.0573253	0.0617633	0.0538864	0.0366842	0.0312609	0.0291954	0.0266845	0.0210058	0.017638	0.0166441
Uruguay	4	3457000	1	1980		110	0	0	135	543	749	876	1096	1516	1927	2663	4564	13477	34992	0	12	20	25	33	42	46	53	69	119	347	0	0.0220994	0.0267023	0.0285388	0.0301095	0.0277045	0.0238713	0.0199024	0.0151183	0.00882986	0.00991655
Uzbekistan	2		1			33	0	0	43	1678	2964	6315	17881	38074	52070	64010	71431	76048	78219	0	6	13	19	95	260	437	534	603	612	620	0	0.00357569	0.00438596	0.00300871	0.0053129	0.00682881	0.00839255	0.00834245	0.00844171	0.00804755	0.00792646
Venezuela	3		1			42	0	0	70	285	882	3917	12774	38219	67443	88035	99435	110513	122260	0	10	10	33	120	317	555	753	869	993	1129	0	0.0350877	0.0113379	0.00842481	0.00939408	0.0082943	0.00822917	0.00855342	0.00873938	0.00898537	0.00923442
Vietnam	2	95540000	1	1985		91	0	0	94	268	324	349	401	1009	1068	1144	1306	1414	1546	0	0	0	0	0	25	35	35	35	35	35	0	0	0	0	0	0.024777	0.0327715	0.0305944	0.0267994	0.0247525	0.0226391
Zambia	2	18383955	1			2	0	0	2	70	866	1430	3386	10627	14175	16000	17394	18768	42213	0	3	7	11	128	277	331	346	356	375	597	0	0.0428571	0.00808314	0.00769231	0.0378027	0.0260657	0.023351	0.021625	0.0204668	0.0199808	0.0141426
Zimbabwe	2	14862924	1			3	0	0	3	28	51	489	1820	5815	7683	8215	9172	12422	30047	0	3	4	6	26	152	225	236	265	322	917	0	0.107143	0.0784314	0.0122699	0.0142857	0.0261393	0.0292854	0.0287279	0.0288923	0.0259218	0.0305189
